# Supplementary material for: Low levels of Stat5a protein in breast cancer are associated with tumor progression and unfavorable clinical outcomes
Source: Breast Cancer Res. 2012 Oct 4;14(5):R130. doi: 10.1186/bcr3328 (PMC4053108; doi:10.1186/bcr3328)
Supplement: Additional file 3 — Stat5a- and Stat5b-mediated genes. List of 150 genes most significantly regulated by Stat5a or Stat5b in response to prolactin in MCF7 human breast cancer cell lines. *Genes modulated in common by Stat5a and Stat5b. FDR, false discovery rate. [file bcr3328-S3.XLSX]

## Sheet: Table S1. 5a 5b regulated genes
Additional File 3. Top 150 Stat5a and Stat5b-regulated genes
*Asterisk denotes genes modulated in common by Stat5a and Stat5b. FDR – false discovery rate.
Sta5a				Sta5b
Gene Symbol	NT Accession	Fold Change	FDR Adjusted p-value	Gene Symbol	NT Accession	Fold Change	FDR Adjusted p-value
CYP1B1	NM_000104	5.7051	<0.001	ALAD	NM_000031	1.89731	<0.001
HIST1H4B	NM_003544	1.99805	0.018431	ATP2C2	NM_014861	1.54286	<0.001
HIST1H4D	NM_003539	3.10472	0.021058	BAG3	NM_004281	0.743476	<0.001
HIST1H4C	NM_003542	1.40697	0.021089	C3orf59	NM_178496	2.3047	<0.001
TMEM2	NM_013390	1.36441	0.021128	CDH3	NM_001793	1.3277	<0.001
HIST1H4H	NM_003543	1.46844	0.022936	*CISH	NM_013324	2.14268	<0.001
HES1	NM_005524	0.706312	0.0232	CREB3L1	NM_052854	2.14276	<0.001
*SLC26A2	NM_000112	1.4927	0.023204	CRIM1	NM_016441	1.50931	<0.001
HIST4H4	NM_175054	1.64222	0.023247	EGLN3	NM_022073	5.44621	<0.001
C7orf60	NM_152556	0.78334	0.023542	F3	NM_001993	3.95587	<0.001
KRT80	NM_182507	0.743833	0.024054	FAM46C	NM_017709	1.46818	<0.001
*BCL6	NM_001706	0.427059	0.024174	FAM83A	NM_032899	2.97115	<0.001
SC4MOL	NM_006745	1.25526	0.025641	FUT10	NM_032664	1.64985	<0.001
SLC7A5	NM_003486	1.3525	0.025695	GCNT1	NM_001490	2.29182	<0.001
HIST1H4F	NM_003540	1.39463	0.025699	GLA	NM_000169	1.29796	<0.001
*SOX2	NM_003106	1.27228	0.02624	GLUL	NM_002065	1.38521	<0.001
ATP1B1	NM_001677	1.36049	0.026369	KCNK6	NM_004823	1.73802	<0.001
HIST1H3J	NM_003535	1.56387	0.02669	MUM1L1	NM_152423	2.75347	<0.001
C14orf147	NM_138288	1.25027	0.027939	NEDD4L	NM_001144967	1.71592	<0.001
SPEN	NM_015001	1.27719	0.030285	NP	NM_000270	1.57731	<0.001
PLEKHA2	NM_021623	0.753649	0.031492	NRP1	NM_003873	1.52923	<0.001
*IL20	NM_018724	0.635176	0.031656	PCDH19	NM_001105243	0.517964	<0.001
PCMTD2	NM_018257	0.757623	0.031711	PDZD8	NM_173791	1.36134	<0.001
TP53BP1	NM_001141980	0.769136	0.032343	PKP2	NM_004572	2.36302	<0.001
NGLY1	NM_018297	0.717048	0.032638	RAPGEF4	NM_007023	4.38738	<0.001
KDM3A	NM_018433	0.663707	0.03274	RBM47	NM_001098634	1.48005	<0.001
*PHLDA1	NM_007350	1.58275	0.032781	S1PR3	NM_005226	0.504414	<0.001
HIST2H3D	NM_001123375	1.33638	0.032863	SHROOM3	NM_020859	1.51166	<0.001
PGR	NM_000926	1.53024	0.032893	SIDT1	NM_017699	1.55521	<0.001
PRR11	NM_018304	0.793837	0.03328	*SOX2	NM_003106	1.52746	<0.001
PEX1	NM_000466	0.797056	0.034257	VAV3	NM_006113	2.50032	<0.001
RASGRP1	NM_005739	0.792124	0.034298	WWC1	NM_015238	1.61125	<0.001
SIK1	NM_173354	0.762087	0.035171	YPEL2	NM_001005404	2.57889	<0.001
ATG4C	NM_032852	0.708125	0.03574	ZHX2	NM_014943	1.38837	<0.001
ASCL1	NM_004316	1.81393	0.03577	HSPC159	NM_014181	1.3396	0.003993
PFKFB3	NM_004566	0.704315	0.036744	P2RY5	NM_005767	2.67254	0.004048
RFXAP	NM_000538	0.73305	0.036771	CYP26B1	NM_019885	4.25806	0.004806
TNFRSF11B	NM_002546	1.67602	0.037016	ITGA6	NM_000210	3.01842	0.005491
PARP9	NM_031458	0.71379	0.037108	CD109	NM_133493	1.54341	0.00589
NFE2L2	NM_006164	1.28926	0.037158	WWP1	NM_007013	1.37123	0.006018
ANXA3	NM_005139	0.789132	0.037508	TNFRSF21	NM_014452	1.33898	0.007819
MAPK13	NM_002754	0.778101	0.03783	ZNF281	NM_012482	1.55328	0.008165
ACSS3	NM_024560	0.761526	0.038012	C17orf68	NM_025099	1.35272	0.008292
FOXK2	NM_004514	2.68699	0.038196	RASL11B	NM_023940	1.71126	0.009755
TXNIP	NM_006472	0.785525	0.038311	PTHLH	NM_198965	9.38434	0.009808
IFIT1	NM_001548	0.768599	0.038759	*LMCD1	NM_014583	1.5872	0.009947
CCDC103	NM_213607	0.738973	0.038979	TIMP3	NM_000362	0.55707	0.010235
TBCKL	NM_033115	0.757677	0.039432	SVIL	NM_021738	0.738967	0.010278
SLC31A2	NM_001860	0.785203	0.03956	FN1	NM_212482	2.11803	0.010508
*TSC22D3	NM_198057	0.798527	0.039633	EPAS1	NM_001430	1.70918	0.011101
OAS1	NM_016816	0.694031	0.039686	HIPK2	NM_022740	1.42068	0.012848
RAB7L1	NM_003929	0.768182	0.039848	IL1R1	NM_000877	2.17283	0.020692
FJX1	NM_014344	1.30641	0.039855	*SOCS2	NM_003877	2.24054	0.020898
ASPM	NM_018136	0.768123	0.039871	MFSD2	NM_001136493	2.17747	0.02107
NDRG1	NM_001135242	0.679955	0.039898	PCSK6	NM_002570	1.43138	0.021222
HBP1	NM_012257	0.691982	0.04	FAM117A	NM_030802	1.29598	0.026772
MTMR6	NM_004685	0.768602	0.040015	C20orf194	NM_001009984	1.59227	0.027538
DLGAP5	NM_014750	0.740275	0.040287	RDH10	NM_172037	1.72424	0.027646
TAP1	NM_000593	0.776215	0.040652	NR2F2	NM_021005	0.728295	0.028852
SAMD12	NM_207506	0.707	0.040657	OBFC2A	NM_001031716	1.70047	0.031444
LOC284379	NR_002938	0.674663	0.040765	CHSY1	NM_014918	1.43433	0.036696
HIST1H4A	NM_003538	1.6136	0.040885	CATSPER1	NM_053054	1.31704	0.03948
ARRDC3	NM_020801	0.799269	0.041198	TNFAIP1	NM_021137	1.3612	0.040543
ZFYVE19	NM_001077268	0.76348	0.041398	RFX5	NM_000449	0.789953	0.041798
CLDN12	NM_012129	0.769338	0.041631	RHOV	NM_133639	1.56296	0.042294
KIF20A	NM_005733	0.743835	0.041923	PGM2	NM_018290	1.60166	0.042308
HIST2H3A	NM_001005464	1.34863	0.042028	WWTR1	NM_015472	1.46199	0.047043
ZNF552	NM_024762	0.777626	0.04227	AMOT	NM_133265	2.33529	0.048681
UBR1	NM_174916	0.778119	0.042298	MYO10	NM_012334	1.94992	0.048681
CEP70	NM_024491	0.732297	0.042647	BTG1	NM_001731	1.31518	0.04889
FAM63A	NM_018379	0.642111	0.042755	PPM1K	NM_152542	0.73807	0.048949
SLC46A3	NM_181785	0.704485	0.043276	TMEM65	NM_194291	1.41071	0.049019
CTA-216E10.6	NM_001142964	0.793444	0.044543	STS	NM_000351	1.74892	0.049043
ESR1	NM_000125	0.689171	0.044646	SDCBP	NM_005625	1.65913	0.049704
ZSCAN2	NM_181877	0.603869	0.044653	TMEM170A	NM_145254	1.25027	0.049742
ARL17	NM_001039083	0.731941	0.044703	FRMD4B	NM_015123	2.04493	0.049939
PAFAH2	NM_000437	0.79495	0.044762	PLK2	NM_006622	0.684111	0.050288
ZNF160	NM_001102603	0.758291	0.044782	TGFB2	NM_001135599	0.676044	0.050656
FOS	NM_005252	0.678779	0.044786	CXCL12	NM_000609	0.735094	0.050766
ANK3	NM_020987	0.791951	0.044819	RAD54B	NM_012415	1.70049	0.050777
GOLGA9P	NR_024074	0.625765	0.044842	MBNL2	NM_144778	1.39617	0.050901
THSD4	NM_024817	1.33873	0.044855	KIAA0247	NM_014734	1.3959	0.051867
S1PR1	NM_001400	6.07712	0.044894	LYPD3	NM_014400	0.738184	0.052357
YPEL5	NM_001127401	0.755358	0.044946	ADRBK2	NM_005160	1.52112	0.053304
CAMK1D	NM_153498	0.750834	0.044959	AR	NM_000044	0.791318	0.054134
HMGN4	NM_006353	0.776543	0.044964	CCNG2	NM_004354	1.54283	0.056455
MIR21	AY699265	0.7388	0.045365	CA12	NM_001218	1.30838	0.056731
CENPF	NM_016343	0.765737	0.045881	ZSWIM6	NM_020928	1.27417	0.05696
SRCAP	NM_006662	1.27221	0.046348	JAG1	NM_000214	1.6266	0.057144
ZNF721	NM_133474	1.2761	0.047479	B4GALT1	NM_001497	1.32164	0.057162
MB	NM_203377	0.733918	0.047961	PPP1R3C	NM_005398	0.495142	0.058632
C11orf17	NM_020642	0.799709	0.048335	FAM102B	NM_001010883	0.782627	0.059436
C11orf54	BC012298	0.767559	0.048361	C14orf132	NR_023938	0.636017	0.059952
HIST1H2BH	NM_003524	1.26983	0.050435	KGFLP2	NR_003670	0.215003	0.063132
PHF21A	NM_001101802	0.718296	0.051735	EEF2K	NM_013302	1.28913	0.063621
SFRS18	NM_032870	0.771284	0.052953	*BCL6	NM_001706	0.475003	0.064958
CDC25C	NM_001790	0.610003	0.053423	PTPRE	NM_006504	3.45422	0.066502
TBC1D8B	NM_017752	0.677758	0.053732	GLRX	NM_002064	1.91834	0.067165
BUB1	NM_004336	0.793589	0.053885	DUSP4	NM_001394	1.31175	0.067479
*CISH	NM_013324	1.37703	0.054294	EDN1	NM_001955	0.560545	0.067654
ADCK4	NM_024876	0.7731	0.054481	LOC26010	NM_015535	1.4012	0.067721
G2E3	NM_017769	0.78706	0.054521	FAT4	NM_024582	2.43575	0.067738
CCNB2	NM_004701	0.768328	0.054645	LMO4	NM_006769	1.42937	0.06774
TRAM1L1	NM_152402	0.758355	0.054729	TNS4	NM_032865	1.30784	0.067742
LOXL3	NM_032603	1.40168	0.054749	*SLC26A2	NM_000112	1.43222	0.067846
SERHL	NM_170694	0.795683	0.054778	PRICKLE2	NM_198859	1.43568	0.068074
HSD17B11	NM_016245	0.71049	0.054792	ERRFI1	NM_018948	0.717623	0.068312
FLJ39739	AK097058	0.786688	0.054806	*TAF4B	NM_005640	1.99197	0.068353
BBX	NM_001142568	0.741551	0.054822	NBPF6	NM_001143987	0.748149	0.069416
CCDC123	NM_032816	0.707234	0.054822	RHOU	NM_021205	0.727945	0.069844
GDPD1	NM_182569	0.639954	0.054822	ADAMTS9	NM_182920	0.444076	0.070116
GHSR	NM_198407	0.701598	0.054822	SYTL2	NM_206927	0.785684	0.070416
SLC16A14	NM_152527	0.629044	0.054822	ABCC5	NM_005688	0.773819	0.070722
SLC35D2	NM_007001	0.794524	0.055691	SYNPO2	NM_133477	0.796199	0.071928
LCAP	NM_001039768	1.70538	0.059271	RNF43	NM_017763	0.714505	0.072098
FANK1	NM_145235	0.723528	0.059384	THRB	NM_001128176	1.73998	0.072127
ARNTL	NM_001178	0.720647	0.059633	IGFBP5	NM_000599	0.786682	0.07216
PER2	NM_022817	1.25985	0.059656	ICOSLG	NM_015259	1.53286	0.072991
E2F8	NM_024680	1.35638	0.06005	*PHLDA1	NM_007350	1.48142	0.073092
ABCC4	NM_005845	1.41896	0.06009	CDKN1A	NM_078467	0.777112	0.073161
C14orf93	NM_021944	0.734972	0.060091	OSMR	NM_003999	1.796	0.073298
NEK11	NM_024800	0.655134	0.060175	RASD1	NM_016084	0.630951	0.073461
BMP2K	NM_198892	1.3773	0.060183	ST8SIA4	NM_005668	0.657783	0.073531
ADIPOR2	NM_024551	1.31834	0.06038	C9orf150	NM_203403	1.35723	0.073535
APOB48R	NM_018690	1.38699	0.060394	EPHA4	NM_004438	0.752234	0.073672
*TAF4B	NM_005640	1.43319	0.060456	SLC16A1	NM_003051	1.5449	0.074266
SLC1A2	NM_004171	0.647182	0.060574	ERN1	NM_001433	1.4538	0.074351
ELOVL2	NM_017770	1.37424	0.060576	USP6NL	NM_014688	0.545489	0.074473
VTCN1	NM_024626	1.76805	0.060645	KCNK5	NM_003740	1.4696	0.074872
C18orf34	NM_001105528	1.37273	0.060678	SLC35C1	NM_018389	0.737879	0.075371
ST3GAL1	NM_003033	1.54568	0.060813	RNF19B	NM_153341	1.39595	0.075391
HIST1H2BF	NM_003522	1.36816	0.061437	WDR21A	NM_015604	1.28592	0.07555
HIST1H2BJ	NM_021058	1.30309	0.061687	SNORA27	NR_002575	1.39128	0.076194
STX5	NM_003164	0.76485	0.061934	UNQ3104	AY358109	1.75856	0.077423
CYP1A1	NM_000499	3.92925	0.065423	FLVCR2	NM_017791	0.775928	0.080686
MYEOV2	NM_138336	1.26162	0.065776	*IL20	NM_018724	0.741886	0.082757
IFIH1	NM_022168	0.732933	0.065799	RAPGEF2	NM_014247	1.53837	0.083066
LBR	NM_002296	0.721618	0.065826	SHC4	NM_203349	1.4694	0.083314
*SOCS2	NM_003877	1.38481	0.065867	TRIB1	NM_025195	1.29917	0.083919
MKS1	NM_017777	0.766071	0.065889	RBMS1	NM_016836	2.46082	0.084871
TET2	NM_001127208	1.41864	0.065947	*TSC22D3	NM_198057	0.669631	0.087091
BRWD3	NM_153252	0.732088	0.065952	SGPP1	NM_030791	1.67012	0.091705
NIPAL3	NM_020448	0.690937	0.065956	IGFBP3	NM_001013398	1.74441	0.092459
PCCA	NM_000282	0.787918	0.065971	RNF38	NM_194328	1.25097	0.092504
C10orf4	NM_145246	0.744428	0.065975	GRAMD1A	NM_020895	0.743308	0.094338
MBD5	NM_018328	0.760077	0.065979	TNIK	NM_015028	2.04915	0.094596
CETN3	NM_004365	0.730448	0.065984	PPP1R3B	NM_024607	0.669761	0.095693
*LMCD1	NM_014583	1.25823	0.066005	NBPF4	NM_001143989	0.653667	0.098307
MYC	NM_002467	0.793765	0.066101	LAMA1	NM_005559	1.33945	0.099127
FOSB	NM_006732	0.785279	0.066215	SHISA2	NM_001007538	0.724683	0.099594
* common genes
FDR - False Discovery Rate
