# Supplementary material for: Low levels of Stat5a protein in breast cancer are associated with tumor progression and unfavorable clinical outcomes
Source: Breast Cancer Res. 2012 Oct 4;14(5):R130. doi: 10.1186/bcr3328 (PMC4053108; doi:10.1186/bcr3328)
Supplement: Additional file 4 — Univariate and multivariate Cox regression survival analyses of time to recurrence (TTR) of breast cancer in Material III. CI, confidence interval; ER. estrogen receptor; HR, hazard ratio; PR, progesterone receptor. [file bcr3328-S4.XLSX]

## Sheet: Sheet1
Additional File 4. Univariate and multivariate Cox regression survival analyses of time to recurrence (TTR) of breast cancer in Material III.
Material III TTR (N=218)			Multivariate Adjusted (Weibull)		Univariate Unadjusted (Weibull)
Variable *		N	Hazard Ratio (95% CI)	p-value	Hazard Ratio (95% CI)	p-value
Grade	1	57	1	-	1	-
	2	95	1.19 (0.55 to 2.60)	0.655	1.52 (0.72 to 3.21)	0.278
	3	66	1.74 (0.72 to 4.18)	0.215	2.06 (0.96 to 4.42)	0.065
Size	<2 cm	108	1	-	1	-
	2-<5 cm	101	1.56 (0.84 to 2.92)	0.159	1.86 (1.04 to 3.32)	0.036
	>5 cm	9	2.18 (0.70 to 6.78)	0.178	2.73 (0.91 to 8.23)	0.074
ER/PR Status	Neg	43	1	-	1	-
	Pos	175	1.48 (0.70 to 3.14)	0.306	0.86 (0.45 to 1.63)	0.634
Stat5a	Low (0)	30	2.55 (1.31 to 4.98)	0.006	2.60 (1.36 to 4.96)	0.004
	High (>0)	188	1	-	1	-
* Global test for PH assumption: χ2(4) = 15.06, p = 0.0046
HR - hazard ratio; CI - confidence interval; ER - estrogen receptor; PR - progesterone receptor.
